# Supplementary material for: The Pomegranate Flower Water Extract Negatively Regulates Melanogenesis by Suppressing MITF Expression and Its Target Enzymes
Source: J Cosmet Dermatol. 2025 Apr 15;24(4):e70163. doi: 10.1111/jocd.70163 (PMC11998895; doi:10.1111/jocd.70163)
Supplement: Supplementary file 2 — Table S1. Characterization of the main compounds in PFE by UHPLC–MS/MS (negative ionization modes). [file JOCD-24-e70163-s001.xlsx]

## Sheet: Sheet1
No	tR (min)	[M-H]- (m/z)	Molecular formula	Error (ppm)	Major MS/MS ions (m/z)	Identification
1	2.36	331.067	C13H16O10	3.797	331(79), 271(7), 211(24), 169(99), 125(100)	Galloyl hexoside b
2	3.19	331.067	C13H16O10	4.069	331(94), 271(10), 211(52), 169(100), 125(94)	Galloyl hexoside b
3	3.79	331.067	C13H16O10	3.706	331(100), 271(14), 211(23), 169(69), 125(54)	Galloyl hexoside b
4	4.61	169.013	C7H6O5	1.554	169(27), 125(100)	Gallic acid a
5	5.88	331.067	C13H16O10	3.706	331(13), 271(100), 211(98), 169(62), 125(62)	Galloyl hexoside b
6	8.9	781.053	C34H22O22	1.065	781(57), 721(14),600.99(29), 300.99(81), 275(5), 270(100)	Punicalin b
7	9.49	331.067	C13H16O10	3.615	331(5), 169(91), 125(100)	Galloyl hexoside b
8	12.7	153.018	C7H6O4	0.816	153(80), 109(100)	Protocatechuic acid hexoside b
9	13.05	483.078	C20H20O14	2.729	483(52), 331(11), 313(5), 169(99), 125(100)	Digalloyl hexoside b
10	14.17	483.078	C20H20O14	2.605	483(64), 313(12), 271(31), 211(65), 169(100), 125(96)	Digalloyl hexoside b
11	14.49	483.078	C20H20O14	2.274	483(18), 271(3), 211(14), 169(86), 125(100)	Digalloyl hexoside b
12	15.16	799.063	C34H24O23	0.509	497(19), 453(11), 300.99(100), 275(48), 247(15), 229(42), 203(54)	HHDP-DHHDP-hexoside b
13	15.9	799.063	C34H24O23	1.273	497(14), 300.99(100), 275(10), 247(13), 229(13), 203(18)	HHDP-DHHDP-hexoside b
14	16.57	633.073	C27H22O18	1.2	633(2), 463(30), 300.99(100), 275(7), 169(16), 125(24)	Corilagin isomer b
15	16.57	469.005	C21H10O13	1.926	469(1), 425(100), 407(42), 300.99(14), 299.99(49)	Valoneic acid dilactone b
16	16.82	483.078	C20H20O14	2.091	483(21), 313(20), 271(2), 211(7), 169(100), 125(94)	Digalloyl hexoside b
17	17.6	453.067	C19H18O13	2.368	453(11),291(18),273(45),247(100),191(10)	Brevifolincarboxylic acid hexoside b
18	17.86	483.078	C20H20O14	2.398	483(57), 271(27), 211(52), 169(99), 125(100)	Digalloyl hexoside b
19	18.14	633.073	C27H22O18	1.295	633(20), 300.99(100), 275(12), 249(4)	Corilagin isomer b
20	18.46	291.015	C13H8O8	3.389	291(7), 247(100), 203(2), 191(24), 175(4), 147(7)	Brevifolincarboxylic acid b
21	18.79	483.078	C20H20O14	2.15	483(42), 313(20), 271(40), 211(86), 169(98), 125(100)	Digalloyl hexosideb
22	19.44	483.078	C20H20O14	2.336	483(62), 331(5), 313(11), 271(44), 211(51), 169(100), 125(93)	Digalloyl hexosideb
23	19.49	799.063	C34H24O23	0.885	479(5), 300.99(100), 275(12), 247(7), 229(10)	HHDP-DHHDP-hexoside b
24	20.69	633.729	C27H22O18	1.106	633(22), 313(4), 300.99(100), 275(17), 169(16), 125(23)	Corilagin a
25	20.93	785.084	C34H26O22	1.314	300.99(100), 275(25), 169(10), 125(16)	HHDP-Digalloyl hexoside b
26	22.12	785.084	C34H26O22	1.237	785(13), 615(9),300.99(100), 275(30), 249(11), 169(8), 125(9)	HHDP-Digalloyl hexoside b
27	22.48	635.089	C27H24O18	1.732	635(10), 313(30), 300.99(8), 169(100), 125(96)	Trigalloyl hexoside b
28	22.79	247.025	C12H8O6	3.868	247(100),203(2),191(26),175(4), 147(6)	Brevifolin b
29	22.95	785.084	C34H26O22	0.919	785(14), 300.99(100), 275(38), 249(15), 169(8), 125(10)	HHDP-Digalloyl hexoside b
30	23.34	463.052	C20H16O13	3.311	463(73), 300.99(100), 275(19)	Ellagic acid hexoside b
31	23.99	463.052	C20H16O13	2.771	463(100), 300.99(98), 275(25)	Ellagic acid hexoside b
32	23.99	785.084	C34H26O22	1.085	785(3), 615(4), 300.99(100), 275(6), 249(1), 169(2), 125(3)	HHDP-Digalloyl hexoside b
33	24.25	635.089	C27H24O18	1.921	635(39), 313(25), 300.99(11), 271(5), 211(16), 169(100), 125(87)	Trigalloyl hexoside b
34	24.81	635.089	C27H24O18	1.637	635(25), 313(36), 300.99(11), 271(5), 211(16), 169(100), 125(87)	Trigalloyl hexoside b
35	25.2	345.083	C14H18O10	2.86	345(18), 183(3), 165(9), 139(100)	Methylgalloyl hexoside b
36	25.89	463.052	C20H16O13	2.771	463(25), 300.99(100)	Ellagic acid hexoside b
37	26	463.052	C20H16O13	2.447	463(31), 300.99(100)	Ellagic acid hexoside b
38	26.37	635.089	C27H24O18	1.921	635(33), 483(4), 313(14), 300.99(9), 271(3), 211(9), 169(100), 125(84)	Trigalloyl hexoside b
39	27.16	463.048	C20H16O13	-4.874	463(31), 300.99(100)	Ellagic acid hexoside b
40	29.01	787.1	C34H28O22	1.272	787(14), 617(22), 313(22), 169(100), 125(71)	Tetragalloyl hexoside b
41	29.92	787.1	C34H28O22	1.044	787(4), 617(43), 313(13), 169(100), 125(65)	Tetragalloyl hexoside b
42	31.26	300.999	C14H6O8	3.145	300.99(100), 283(10), 229(10)	Ellagic acid a
43	35.25	431.098	C21H20O10	2.173	431(19), 268(100), 151(4), 107(3)	Apigenin hexoside b
a compared with reference compounds.
b Zainaipuguli Yisimayilia et al., 2019.
